# Supplementary material for: The critical threshold of blood flow associated with spinal cord ischemia in a modified rabbit model developed by ligation of lumbar arteries
Source: Spinal Cord. 2025 Mar 18;63(4):233–8. doi: 10.1038/s41393-025-01071-3 (PMC12003188; doi:10.1038/s41393-025-01071-3)
Supplement: Supplementary file 1 — Supplementary Table 1. [file 41393_2025_1071_MOESM1_ESM.xlsx]

## Sheet: Sheet1
Supplementary Table 1. The specific values of latency for each group at each time point (mS).
Group	Subject	Time point
		After anesthesia	Before ligation	10 mins after ligation	1 hour after ligation
A	1	12.66	13.7	14.27	14.08
	2	12.34	12.76	12.93	13.11
	3	12.19	12.42	12.86	12.52
	4	12.36	12.8	13.28	13.09
	5	11.51	11.33	12.03	11.99
B	1	11.97	12.36	13.08	12.81
	2	11.06	11.35	11.94	11.59
	3	10.45	10.67	10.75	10.7
	4	11.28	11.52	11.68	11.61
	5	12.48	12.61	12.97	12.99
C	1	12.49	12.67	14.53	12.86
	2	11.27	12.85	14.82	14.62
	3	10.96	11.23	13.29	11.49
	4	11.25	11.46	12.36	11.56
	5	11.34	11.68	11.92	12.02
D	1	12.15	12.52	14.79	14.53
	2	12.09	12.26	14.57	14.38
	3	12.88	13.14	14.82	14.75
	4	12.37	12.55	/	/
	5	11.36	11.47	14.32	14.87
