# Supplementary material for: The critical threshold of blood flow associated with spinal cord ischemia in a modified rabbit model developed by ligation of lumbar arteries
Source: Spinal Cord. 2025 Mar 18;63(4):233–8. doi: 10.1038/s41393-025-01071-3 (PMC12003188; doi:10.1038/s41393-025-01071-3)
Supplement: Supplementary file 2 — Supplementary Table 2. [file 41393_2025_1071_MOESM2_ESM.xlsx]

## Sheet: Sheet1
Supplementary Table 2. The specific values of amplitude for each group at each time point (μV).
Group	Subject	Time point
		After anesthesia	Before ligation	10 mins after ligation	1 hour after ligation
A	1	200	200	206	215
	2	166	192	171	183
	3	174	167	182	180
	4	153	160	144	161
	5	188	175	192	202
B	1	159	208	174	186
	2	176	153	169	185
	3	168	157	176	181
	4	211	184	193	207
	5	197	206	214	226
C	1	223	206	218	236
	2	172	153	224	198
	3	219	191	203	218
	4	177	183	166	176
	5	189	197	173	171
D	1	187	175	180	203
	2	192	199	181	186
	3	184	182	178	197
	4	235	209	16	7
	5	177	161	28	209
